# Supplementary material for: A Novel Approach to Staging and Detection of Colorectal Cancer in Early Stages
Source: J Clin Med. 2023 May 17;12(10):3530. doi: 10.3390/jcm12103530 (PMC10218832; doi:10.3390/jcm12103530)
Supplement: Supplementary file 1 [file jcm-12-03530-s001.zip]

Archive with 1 entries (1 files):
- jcm-2348267-supplementary.pdf
